# Supplementary material for: Mapping Interactions Between Cytokines, Chemokines, Growth Factors, and Conventional Biomarkers in COVID-19 ICU-Patients
Source: Int J Mol Sci. 2025 Nov 26;26(23):11419. doi: 10.3390/ijms262311419 (PMC12692695; doi:10.3390/ijms262311419)
Supplement: Supplementary file 1 [file ijms-26-11419-s001.zip]

Archive with 2 entries (2 files):
- 20251030 Suppl Table S1_Olink Target 96 Cardiovascular II - 2025-10-24.xlsx
- 20251030_Suppl Table S2.xlsx
