# Supplementary material for: Mapping Interactions Between Cytokines, Chemokines, Growth Factors, and Conventional Biomarkers in COVID-19 ICU-Patients
Source: Int J Mol Sci. 2025 Nov 26;26(23):11419. doi: 10.3390/ijms262311419 (PMC12692695; doi:10.3390/ijms262311419)
Supplement: Supplementary file 1 [file ijms-26-11419-s001.zip › 20251030 Suppl Table S1_Olink Target 96 Cardiovascular II - 2025-10-24.xlsx]

## Sheet: Olink Target 96 Cardiovascular 
UniProt ID	Gene	Protein name
P27352	CBLIF	Cobalamin binding intrinsic factor
Q14116	IL18	Interleukin-18
P01833	PIGR	Polymeric immunoglobulin receptor
P04179	SOD2	Superoxide dismutase [Mn], mitochondrial
Q9GZV9	FGF23	Fibroblast growth factor 23
Q9BUD6	SPON2	Spondin-2
Q04760	GLO1	Lactoylglutathione lyase
Q13219	PAPPA	Pappalysin-1
P00797	REN	Renin
Q12866	MERTK	Tyrosine-protein kinase Mer
P35442	THBS2	Thrombospondin-2
P07204	THBD	Thrombomodulin
P05231	IL6	Interleukin-6
P35318	ADM	Pro-adrenomedullin
Q9NQ25	SLAMF7	SLAM family member 7
Q76LX8	ADAMTS13	A disintegrin and metalloproteinase with thrombospondin motifs 13
P24394	IL4R	Interleukin-4 receptor subunit alpha
P18510	IL1RN	Interleukin-1 receptor antagonist protein
P22004	BMP6	Bone morphogenetic protein 6
P35475	IDUA	Alpha-L-iduronidase
P25116	F2R	Proteinase-activated receptor 1
Q9BQR3	PRSS27	Serine protease 27
P13726	F3	Tissue factor
P01127	PDGFB	Platelet-derived growth factor subunit B
Q14213_Q8NEV9	EBI3_IL27	Interleukin-27
P06858	LPL	Lipoprotein lipase
P07585	DCN	Decorin
P31994	FCGR2B	Low affinity immunoglobulin gamma Fc region receptor II-b
P10147	CCL3	C-C motif chemokine 3
Q92583	CCL17	C-C motif chemokine 17
O00182	LGALS9	Galectin-9
P21583	KITLG	Kit ligand
Q9NSA1	FGF21	Fibroblast growth factor 21
Q15109	AGER	Advanced glycosylation end product-specific receptor
Q99895	CTRC	Chymotrypsin-C
P78380	OLR1	Oxidized low-density lipoprotein receptor 1
P19883	FST	Follistatin
Q9UIB8	CD84	SLAM family member 5
Q8IW75	SERPINA12	Serpin A12
Q16698	DECR1	2,4-dienoyl-CoA reductase, mitochondrial
Q96D42	HAVCR1	Hepatitis A virus cellular receptor 1
P01241	GH1	Somatotropin
P09341	CXCL1	Growth-regulated alpha protein
Q15389	ANGPT1	Angiopoietin-1
P29965	CD40LG	CD40 ligand
P49763	PGF	Placenta growth factor
Q9BWV1	BOC	Brother of CDO
P12931	SRC	Proto-oncogene tyrosine-protein kinase Src
Q8TAD2	IL17D	Interleukin-17D
Q13043	STK4	Serine/threonine-protein kinase 4
Q9Y6Q6	TNFRSF11A	Tumor necrosis factor receptor superfamily member 11A
O14763	TNFRSF10B	Tumor necrosis factor receptor superfamily member 10B
Q02763	TEK	Angiopoietin-1 receptor
Q9HB29	IL1RL2	Interleukin-1 receptor-like 2
O00220	TNFRSF10A	Tumor necrosis factor receptor superfamily member 10A
Q16651	PRSS8	Prostasin
O94907	DKK1	Dickkopf-related protein 1
Q9UKP3	ITGB1BP2	Integrin beta-1-binding protein 2
P09237	MMP7	Matrilysin
O00253	AGRP	Agouti-related protein
P26022	PTX3	Pentraxin-related protein PTX3
P31997	CEACAM8	Carcinoembryonic antigen-related cell adhesion molecule 8
Q14005	IL16	Pro-interleukin-16
P09601	HMOX1	Heme oxygenase 1
P02760	AMBP	Protein AMBP
Q96IQ7	VSIG2	V-set and immunoglobulin domain-containing protein 2
P12104	FABP2	Fatty acid-binding protein, intestinal
O43915	VEGFD	Vascular endothelial growth factor D
P01730	CD4	T-cell surface glycoprotein CD4
P35218	CA5A	Carbonic anhydrase 5A, mitochondrial
P21980	TGM2	Protein-glutamine gamma-glutamyltransferase 2
O14836	TNFRSF13B	Tumor necrosis factor receptor superfamily member 13B
Q9BQ51	PDCD1LG2	Programmed cell death 1 ligand 2
P39900	MMP12	Macrophage metalloelastase
P51161	FABP6	Gastrotropin
P40225	THPO	Thrombopoietin
Q9UJM8	HAO1	Hydroxyacid oxidase 1
Q99523	SORT1	Sortilin
P47992	XCL1	Lymphotactin
P51888	PRELP	Prolargin
Q14242	SELPLG	P-selectin glycoprotein ligand 1
Q99075	HBEGF	Proheparin-binding EGF-like growth factor
P09874	PARP1	Poly [ADP-ribose] polymerase 1
Q9Y6K9	IKBKG	NF-kappa-B essential modulator
P04792	HSPB1	Heat shock protein beta-1
P41159	LEP	Leptin
Q9UK05	GDF2	Growth/differentiation factor 2
P07711	CTSL	Cathepsin L1
Q9BYF1	ACE2	Angiotensin-converting enzyme 2
P16860	NPPB	Natriuretic peptides B
Q9UEW3	MARCO	Macrophage receptor MARCO
Q8IYS5	OSCAR	Osteoclast-associated immunoglobulin-like receptor
Supplementary Table S1.
List of plasma cytokines, chemokines, and growth factors analyzed, using the Olink Target 96 Cardiovascular II panel (Olink Proteomics, Uppsala, Sweden).
