# Supplementary material for: Mapping Interactions Between Cytokines, Chemokines, Growth Factors, and Conventional Biomarkers in COVID-19 ICU-Patients
Source: Int J Mol Sci. 2025 Nov 26;26(23):11419. doi: 10.3390/ijms262311419 (PMC12692695; doi:10.3390/ijms262311419)
Supplement: Supplementary file 1 [file ijms-26-11419-s001.zip › 20251030_Suppl Table S2.xlsx]

## Sheet: Sheet1
					Valid	Spearman	t(N-2)	p-value
				CRP & Neutrophil cells	71	0.252799	2.1704	0.0334209
				CRP & Eosinophil cells	68	0.00578515	0.0469995	0.962656
				CRP & Basoophil cells	68	0.139099	1.14114	0.257935
				CRP & Lymphocytes	85	-0.0848032	-0.775387	0.440314
				CRP & Monocytes	68	-0.114346	-0.935082	0.353155
				CRP & Leukocytes	108	0.286563	3.0795	0.00264083
				PCT & Neutrophil cells	71	0.217757	1.8533	0.0681148
				PCT & Eosinophil cells	68	-0.102394	-0.836252	0.406031
				PCT & Basoophil cells	68	0.0637496	0.51896	0.605525
				PCT & Lymphocytes	85	-0.0726119	-0.663277	0.508991
				PCT & Monocytes	68	-0.13945	-1.14408	0.256724
				PCT & Leukocytes	101	0.254282	2.61607	0.0102872
				IL-6 & Neutrophil cells	49	0.328059	2.38082	0.0213791
				IL-6 & Eosinophil cells	46	-0.25545	-1.75261	0.086635
				IL-6 & Basoophil cells	46	-0.0106929	-0.0709325	0.943773
				IL-6 & Lymphocytes	54	-0.0477993	-0.34508	0.731426
				IL-6 & Monocytes	46	-0.0978929	-0.652482	0.517485
				IL-6 & Leukocytes	68	0.220442	1.83604	0.0708562
				Ferritin & Neutrophil cells	62	-0.00622127	-0.0481907	0.961724
				Ferritin & Eosinophil cells	60	-0.119165	-0.914047	0.364477
				Ferritin & Basophil cells	60	-0.198429	-1.54185	0.12855
				Ferritin & Lymphocytes	76	-0.107298	-0.92837	0.356234
				Ferritin & Monocytes	60	-0.141563	-1.08908	0.280625
				Ferritin & Leukocytes	94	0.0274129	0.263034	0.793112
				Supplementary Table S2. Significant associations between inflammatory
				biomarkers and white blood cells.
				Spearman´s rank correlation coefficients. Numbers in red indicate correlations statistically
				significant correlations (p < 0.05) without multivariate adjustment.
				CRP = C-reactive protein; PCT = Procalcitonin; IL-6 = Interleukin-6.
